# Supplementary material for: Multiomics-based analyses of KPNA2 highlight its multiple potentials in hepatocellular carcinoma
Source: PeerJ. 2021 Sep 21;9:e12197. doi: 10.7717/peerj.12197 (PMC8462373; doi:10.7717/peerj.12197)
Supplement: Supplemental Information 3 — Spearman correlation nanlysis was used. Only the genes with —correlation coefficient—>0.3 were included. [file peerj-09-12197-s003.csv]

	correlation	pvalue
CCL14	-0.56362126	0
MIR100HG	-0.544953788	0
GTF2IRD2	-0.537973196	0
PPP1R32	-0.534635531	0
PDE2A	-0.531835305	0
GNA14	-0.524437828	0
CYB5D2	-0.520592334	0
LOC101928058	-0.518379981	6.67E-27
MTARC2	-0.517088761	0
PNPLA7	-0.514496037	0
BTNL9	-0.512853876	0
GALNT15	-0.512627104	0
CLEC3B	-0.511995902	0
CSAD	-0.50964264	0
ECHDC2	-0.50753119	0
CFHR4	-0.505644986	1.78E-25
CYP4V2	-0.501173576	0
KBTBD11	-0.500317481	0
LOC102723701	-0.496848804	1.59E-24
ALDH2	-0.496200095	0
GTF2IRD2B	-0.496070847	0
MMAA	-0.495333191	0
IVD	-0.494904556	0
VIPR1	-0.492288097	0
DNASE1L3	-0.491957926	0
F11-AS1	-0.491938891	0
ROBO4	-0.491457617	0
ELFN1	-0.491289829	0
CBR4	-0.490656512	0
SPNS2	-0.490384385	0
TMEM88	-0.490132468	0
LDHD	-0.488487018	0
SLC6A13	-0.487396424	1.56E-23
GABARAPL1	-0.487297227	0
ESR1	-0.48657508	0
TMEM220-AS1	-0.486525026	0
LINC01537	-0.485882074	0
RNASE4	-0.485393515	0
CPEB3	-0.483167621	0
RAPGEF3	-0.480948778	0
RAMP3	-0.480590642	0
TTC36	-0.479495231	1.00E-22
EFCAB6	-0.478326209	0
CCDC146	-0.478158186	0
GNG7	-0.477042419	0
TAL1	-0.476291603	0
ANKRD24	-0.474825691	0
USHBP1	-0.472934433	0
PEX11G	-0.472505799	0
CD300LG	-0.471211464	6.65E-22
KANK3	-0.469729307	0
COL18A1	-0.468020407	0
EMCN	-0.467258311	0
KLKB1	-0.466737087	0
SRL	-0.466505145	0
ECM2	-0.466456031	0
C10orf143	-0.466435351	0
NDRG2	-0.465919767	0
LCAT	-0.465062498	0
CCM2L	-0.464967794	0
INS-IGF2	-0.464250027	3.14E-21
ACYP2	-0.459293081	0
BOK	-0.458646839	0
BDH1	-0.458319018	0
SNED1	-0.456193233	0
ADH1B	-0.456086075	0
SORBS2	-0.455430903	0
ANXA10	-0.455358288	0
HPX	-0.454654472	0
STARD5	-0.454599483	0
C6	-0.453611554	0
ENG	-0.453609439	0
F11	-0.452927243	0
C8A	-0.451873515	0
BDNF-AS	-0.450463297	0
ACSM2A	-0.450032547	0
LINC01352	-0.449654942	7.27E-20
TAPT1	-0.449647387	0
GLYATL1	-0.448795757	0
INMT	-0.448637604	0
LINC01252	-0.448492121	9.27E-20
OGDHL	-0.446941159	0
C1RL	-0.445260459	0
CDC37L1	-0.445259519	0
MLYCD	-0.444920418	0
CYP2C8	-0.444676491	0
BCO2	-0.444449484	0
ETFBKMT	-0.443849536	0
SEC14L2	-0.442479737	0
CTSO	-0.441703072	0
CYP4A11	-0.441473714	0
SERPING1	-0.441264332	0
ZNF18	-0.439812284	0
FITM1	-0.439582457	0
COX18	-0.438802031	0
CYP4A22	-0.438612179	7.09E-19
ZCCHC24	-0.43849536	0
MCEE	-0.438342847	0
STEAP4	-0.437836898	0
SUCLG2	-0.437695665	0
DLEC1	-0.437532576	0
KBTBD11-OT1	-0.437114218	9.60E-19
CPB2	-0.436968818	0
PANK1	-0.43684145	0
NDUFAF1	-0.436729826	0
SPG7	-0.434532132	0
LOC101930112	-0.434532132	0
RIPOR3	-0.433664758	0
ACAT1	-0.433304977	0
TMEM178A	-0.433216853	0
N4BP2L1	-0.432944726	0
CES2	-0.432904542	0
SLC10A1	-0.432720539	0
ADH4	-0.431946223	0
D2HGDH	-0.430934325	0
SLC27A5	-0.430734343	0
MAGI1	-0.430614494	0
EHHADH	-0.430500051	0
MIA2	-0.430409107	0
CIRBP	-0.430271398	0
MMRN2	-0.430140975	0
AFM	-0.430045801	0
TPRG1	-0.429243756	0
TTC38	-0.428653678	0
FTCD	-0.428391421	0
ATXN3	-0.428074175	0
COL25A1	-0.426902593	7.27E-18
PRKAG2	-0.426816705	0
ADCY4	-0.426677116	0
HAO1	-0.425316012	0
CRY2	-0.425186529	0
MAOB	-0.424573891	0
NOTCH4	-0.424035278	0
GPM6A	-0.423706728	1.35E-17
SLCO2A1	-0.422745613	0
PDK4	-0.422559965	0
ASPDH	-0.422520251	0
ALAD	-0.422482181	0
ETFDH	-0.421704811	0
SERPINA10	-0.421459944	0
FXYD6	-0.421409184	0
ASPRV1	-0.421058333	0
KLHDC1	-0.420871746	0
SCARF1	-0.420789497	0
HSD17B6	-0.420290128	0
TMEM100	-0.420212677	2.64E-17
COX1	-0.419806973	0
ADH1C	-0.419449073	0
ATOH8	-0.419434738	0
RANBP3L	-0.419120782	0
CFI	-0.418980018	0
SCN4A	-0.418786146	0
RGN	-0.418245182	0
LDB2	-0.418108884	0
CYYR1	-0.418055774	0
TNS2	-0.417685889	0
GFOD2	-0.417406242	0
ZMAT1	-0.417064556	0
DRD1	-0.416151093	5.70E-17
DHX58	-0.415723897	0
LMOD1	-0.415542714	0
TFR2	-0.413908074	0
TMEM204	-0.413484609	0
RANBP10	-0.413337031	0
CDC37L1-DT	-0.412336178	0
NLRP6	-0.4121557	0
TMEM220	-0.411853493	0
KCND3	-0.411367754	0
LDLRAD4-AS1	-0.410888058	1.52E-16
CFAP57	-0.410686756	1.58E-16
MASP2	-0.41043364	0
TM6SF2	-0.410309327	0
ABCA9	-0.410140834	0
NMRK1	-0.41007574	0
ISCU	-0.41003297	0
TMEM192	-0.409884687	0
GPR182	-0.409257132	2.05E-16
PLA2G12A	-0.40916536	0
ABAT	-0.408783725	0
RORC	-0.408569643	0
PGM5	-0.40838564	0
AKR7A3	-0.408031734	0
CRHBP	-0.407325097	0
FTCDNL1	-0.407207834	0
EBF3	-0.407205719	0
ACADVL	-0.406011463	0
BPHL	-0.405622778	0
RIDA	-0.405526194	0
FLT4	-0.40543525	0
ACSM2B	-0.40504539	0
ARHGEF15	-0.404711929	0
ST3GAL6	-0.403728465	0
UPB1	-0.403445764	0
DHRS1	-0.402843936	0
CRBN	-0.402756047	0
NFIA	-0.402659463	0
TK2	-0.402658053	0
HIBCH	-0.402630324	0
LOC101927702	-0.402600949	0
NAALADL2	-0.402028731	0
VAMP2	-0.401459803	0
OR7E102P	-0.401049908	9.08E-16
CDC14B	-0.400957614	2.93E-17
FAM167B	-0.40041195	9.66E-17
TIE1	-0.400365891	1.03E-16
RPS6KA2	-0.400334166	1.07E-16
HPN	-0.400255442	1.18E-16
GOT2	-0.400208913	1.24E-16
NAT2	-0.400040866	1.09E-15
RMDN2	-0.399941016	1.63E-16
ANGPTL1	-0.399663014	2.06E-16
GALNT16	-0.399652909	2.08E-16
SNRK	-0.39956643	2.22E-16
ADHFE1	-0.399441647	2.43E-16
SEPSECS	-0.399346003	2.59E-16
CCT6B	-0.399295243	2.68E-16
HOMER2	-0.399255764	2.75E-16
FAM180A	-0.399022271	1.30E-15
COX3	-0.39872561	3.76E-16
NR3C2	-0.398698116	3.82E-16
FMO2	-0.398571922	4.08E-16
CPN2	-0.398462907	1.44E-15
SLC9A3R2	-0.398437974	4.37E-16
FAM227B	-0.397660838	6.22E-16
MASP1	-0.397537699	6.55E-16
KDM8	-0.397357222	7.05E-16
NAV2-AS4	-0.397279159	1.77E-15
APOC4	-0.397264878	1.78E-15
CRYL1	-0.397165464	7.59E-16
PEBP4	-0.397115561	1.83E-15
MYCT1	-0.396855268	8.54E-16
GPT	-0.396581026	9.42E-16
SEC14L3	-0.396169384	2.16E-15
ETFRF1	-0.395726341	1.26E-15
DHRS12	-0.395615422	1.30E-15
CLYBL	-0.395547273	1.33E-15
GCDH	-0.395517194	1.34E-15
ND6	-0.395491579	1.35E-15
FDX1	-0.395301936	1.44E-15
NAXD	-0.395224387	1.47E-15
LINC01985	-0.395219615	2.55E-15
RGCC	-0.395124043	1.52E-15
SUOX	-0.395105948	1.52E-15
AR	-0.3949861	1.58E-15
FAM107A	-0.39497858	1.58E-15
PSD4	-0.394811967	1.66E-15
DHODH	-0.394622559	1.76E-15
VXN	-0.394604699	1.77E-15
PDE7B	-0.394595065	1.77E-15
C7	-0.393944357	2.13E-15
ERG	-0.393596092	2.34E-15
FYN	-0.393145132	2.64E-15
C8B	-0.393037973	2.71E-15
ECHS1	-0.39286384	2.84E-15
LYRM9	-0.392697697	2.96E-15
EFCC1	-0.392557169	3.07E-15
ACSM5	-0.392292797	3.28E-15
RDH5	-0.392010565	3.52E-15
GRHPR	-0.391938891	3.58E-15
LMF1	-0.391708829	3.79E-15
SELENBP1	-0.391506966	3.98E-15
GHR	-0.391111466	4.38E-15
PON1	-0.390995143	4.50E-15
FMO4	-0.390896444	4.60E-15
ALDH6A1	-0.390558048	4.98E-15
CYTB	-0.390433264	5.13E-15
PBLD	-0.390205082	5.40E-15
RNF144B	-0.390196152	5.41E-15
F12	-0.390190277	5.42E-15
MTRNR2L2	-0.389891596	5.80E-15
MTRNR2L12	-0.389891596	5.80E-15
C14orf28	-0.38954239	6.27E-15
CBX7	-0.389373427	6.51E-15
CREBRF	-0.388987562	7.09E-15
CAVIN2	-0.388658096	7.62E-15
RORA	-0.387520239	9.72E-15
GLYAT	-0.387121449	1.06E-14
GPIHBP1	-0.387115809	1.06E-14
CATSPERE	-0.387067165	1.07E-14
HPD	-0.386854962	1.12E-14
LOC101927793	-0.386835797	1.09E-14
C6orf201	-0.386772853	1.10E-14
NPY1R	-0.386760728	1.14E-14
ASTN1	-0.386408263	1.17E-14
ACBD4	-0.386169475	1.28E-14
KPNA4P1	-0.386004019	1.25E-14
RBP4	-0.385967143	1.34E-14
C4BPA	-0.385775385	1.39E-14
NPR1	-0.385523233	1.46E-14
TMEM150C	-0.385423124	1.49E-14
ATMIN	-0.38535944	1.51E-14
TPPP2	-0.385227747	1.43E-14
FAM149A	-0.385182957	1.57E-14
ALDH5A1	-0.385063343	1.60E-14
FAM214A	-0.384802262	1.69E-14
HAGH	-0.384730822	1.71E-14
CHD9	-0.384145679	1.92E-14
MYOM2	-0.383997866	1.98E-14
APOA5	-0.383965907	1.99E-14
C3P1	-0.383882248	2.02E-14
PTPRB	-0.383439043	2.20E-14
ACADS	-0.383156811	2.33E-14
ABCC6	-0.383150936	2.33E-14
CYP3A4	-0.382734051	2.52E-14
SH3D19	-0.382704912	2.54E-14
ZBTB7C	-0.382216118	2.78E-14
NOSTRIN	-0.382146323	2.82E-14
GYS2	-0.381937881	2.93E-14
TPMT	-0.381851637	2.98E-14
KDR	-0.381544026	3.16E-14
RAB17	-0.381524286	3.17E-14
FAXDC2	-0.381061106	3.45E-14
CDH23	-0.380753025	3.66E-14
FZD4	-0.380686286	3.70E-14
LINC00261	-0.380600747	3.76E-14
METTL7A	-0.380491473	3.84E-14
DNAJC25	-0.380201487	4.05E-14
MYLK	-0.37991573	4.26E-14
RUNX1T1	-0.37989364	4.28E-14
ACSF3	-0.379720212	4.42E-14
FAM20C	-0.379610469	4.51E-14
IL1RL1	-0.379140215	3.96E-14
MTHFD1	-0.379129899	4.92E-14
GOLGA8N	-0.37911627	4.93E-14
LIMS2	-0.378881977	5.14E-14
ADRA1B	-0.378686695	5.33E-14
ABCA8	-0.378283205	5.73E-14
SYNPO2	-0.37827968	5.73E-14
PGRMC1	-0.37821059	5.80E-14
LOC101929494	-0.37815569	4.66E-14
LINC00174	-0.378154661	5.86E-14
DMGDH	-0.378069827	5.95E-14
REPS2	-0.377813915	6.23E-14
RNF125	-0.377757751	6.29E-14
LINC01197	-0.377703701	6.35E-14
JDP2	-0.377634377	6.43E-14
RUNDC3B	-0.377491264	6.60E-14
LONP2	-0.37744638	6.65E-14
CPED1	-0.377186003	6.96E-14
TEK	-0.37697239	7.23E-14
LCN6	-0.376916089	5.72E-14
TMPRSS6	-0.376858182	7.38E-14
TMEM233	-0.376703553	7.58E-14
PPM1A	-0.376660314	7.64E-14
ZNF862	-0.376636579	7.67E-14
SOCS2	-0.376601565	7.72E-14
LINC00402	-0.376493936	6.13E-14
AZGP1	-0.376456336	7.92E-14
SHH	-0.376371737	8.04E-14
FAM186B	-0.376117235	8.40E-14
COQ6	-0.376077991	8.46E-14
F8	-0.375914903	8.70E-14
CYP8B1	-0.375832419	8.83E-14
MYCL	-0.37569424	9.04E-14
HIBADH	-0.375559117	9.26E-14
SLC25A34	-0.375180772	9.89E-14
ZFYVE21	-0.374863525	1.04E-13
WBP1L	-0.374769996	1.06E-13
CYP17A1-AS1	-0.374769996	1.06E-13
ERMAP	-0.374515965	1.11E-13
IGIP	-0.374422671	1.13E-13
ALDH4A1	-0.373998971	1.21E-13
HMGCL	-0.373885702	1.24E-13
SLC26A8	-0.373872644	9.42E-14
RCAN1	-0.373871602	1.24E-13
HADH	-0.373695824	1.28E-13
QDPR	-0.373496077	1.32E-13
HID1-AS1	-0.373322127	1.03E-13
FNDC5	-0.373166611	1.40E-13
SERPINC1	-0.373061567	1.42E-13
FBXO30-DT	-0.373033367	1.43E-13
PPID	-0.373018327	1.43E-13
LINC02288	-0.37292376	1.10E-13
BMX	-0.372728106	1.50E-13
PCK2	-0.372725051	1.51E-13
SMIM14	-0.372643507	1.53E-13
PHYKPL	-0.372621417	1.53E-13
FABP4	-0.372601677	1.54E-13
IFIT1	-0.372492169	1.57E-13
CDO1	-0.372478304	1.57E-13
RBP5	-0.372332841	1.61E-13
SLC22A1	-0.371721848	1.78E-13
SENP8	-0.371686598	1.79E-13
IGFBP7	-0.371680018	1.80E-13
HLX	-0.371358072	1.89E-13
PER1	-0.371212139	1.94E-13
IL27	-0.371169135	1.96E-13
AZGP1P2	-0.37065776	1.59E-13
TAT	-0.370569892	2.16E-13
ZC3H6	-0.370513257	2.18E-13
PON3	-0.370093552	2.34E-13
CNOT6L	-0.36985691	2.43E-13
CYP4F2	-0.369804976	2.45E-13
ANG	-0.369721317	2.49E-13
KCNE2	-0.3694882	2.59E-13
QRFPR	-0.368774473	2.15E-13
ZNF521	-0.368738089	2.92E-13
SORL1	-0.368565601	3.01E-13
ABCB4	-0.368183965	3.20E-13
PTPRN2	-0.368159055	3.22E-13
BLCAP	-0.368036857	3.28E-13
ZMYND12	-0.367649112	3.49E-13
KRT27	-0.367578172	2.60E-13
LOC283856	-0.367406454	2.67E-13
ABHD14B	-0.36736124	3.66E-13
TERB2	-0.367209328	2.75E-13
LINC01093	-0.367175627	2.77E-13
UBAP1L	-0.367139168	3.80E-13
SYNJ2BP	-0.367123658	3.81E-13
CAPN11	-0.366881141	3.96E-13
PTCHD4	-0.366772658	2.95E-13
ND4	-0.36652512	4.19E-13
SEC31B	-0.366507965	4.21E-13
SDHD	-0.366362267	4.31E-13
CBFA2T3	-0.366173564	4.44E-13
MOGAT2	-0.366047653	3.31E-13
ADRA2B	-0.365815899	4.70E-13
CDNF	-0.365777594	4.73E-13
EXOC3L1	-0.365654925	4.82E-13
VSTM4	-0.365621791	4.85E-13
CES5A	-0.365362882	3.69E-13
FAM110D	-0.365132292	5.25E-13
TMEM225B	-0.365105313	3.85E-13
GIMAP8	-0.365092107	5.28E-13
RILP	-0.364761231	5.57E-13
CYP4F3	-0.364501089	5.80E-13
FAAH	-0.364484169	5.82E-13
RBMS3	-0.364483699	5.82E-13
DEPDC7	-0.36444234	5.86E-13
FAM210B	-0.364409675	5.89E-13
HPR	-0.364278312	6.01E-13
FGD4	-0.364264212	6.03E-13
ZNF423	-0.364221443	6.07E-13
PDZD4	-0.364209693	6.08E-13
PROZ	-0.3639558	4.61E-13
TMBIM6	-0.363752623	6.54E-13
MCCC2	-0.363728888	6.56E-13
CHRNA4	-0.363597673	4.88E-13
ST6GALNAC3	-0.363526791	6.78E-13
LINC02499	-0.363298864	5.11E-13
C1S	-0.362741195	7.67E-13
LOC100130587	-0.362724998	5.59E-13
PTH1R	-0.362703126	7.72E-13
SLC2A2	-0.362663881	7.77E-13
WEE2-AS1	-0.362351335	8.16E-13
SMOC1	-0.362109053	8.48E-13
ADARB1	-0.362043959	8.57E-13
IGFBP4	-0.362033854	8.58E-13
TXK	-0.361808256	8.89E-13
LOC101929268	-0.361665999	6.60E-13
PLVAP	-0.361484665	9.35E-13
RTP3	-0.361418138	6.86E-13
CLEC1A	-0.361283743	9.65E-13
ZNF276	-0.360998456	1.01E-12
ATP6	-0.360867798	1.03E-12
HTR2A-AS1	-0.360600402	7.80E-13
MTCO1P12	-0.360020163	1.18E-12
PCK1	-0.359937914	1.19E-12
F9	-0.359919199	8.67E-13
ADI1	-0.359658972	1.24E-12
RNF207-AS1	-0.359538205	9.19E-13
AKAIN1	-0.359433975	9.34E-13
PLCG2	-0.359307181	1.31E-12
FAT4	-0.358787837	1.42E-12
PAFAH2	-0.358536155	1.48E-12
AGXT	-0.358417482	1.51E-12
ADH6	-0.358343693	1.52E-12
C11orf54	-0.358209509	1.56E-12
TERF2IP	-0.357965582	1.61E-12
LOC105371348	-0.357965582	1.61E-12
DLC1	-0.357935033	1.62E-12
CAT	-0.357812599	1.65E-12
BOC	-0.357798499	1.66E-12
MIR126	-0.35762931	1.23E-12
SIRT3	-0.357184452	1.82E-12
EPM2A	-0.356998804	1.87E-12
PNMA8B	-0.356965199	1.88E-12
IYD	-0.356345277	2.07E-12
UBE2QL1	-0.356309108	1.51E-12
KAZN	-0.356275483	2.09E-12
LHPP	-0.356233653	2.11E-12
CASQ2	-0.356088895	2.15E-12
EPB41L4A-DT	-0.355797263	2.25E-12
DDI2	-0.355762014	2.26E-12
SEPTIN4	-0.35562971	2.31E-12
ND5	-0.355182041	2.47E-12
MTRNR2L6	-0.355090934	1.82E-12
LRIT3	-0.354752219	1.92E-12
PEBP1	-0.353984025	2.96E-12
SLC6A12	-0.353736808	3.07E-12
LRRC3-DT	-0.353693445	2.25E-12
S1PR1	-0.353477841	3.20E-12
MPPED1	-0.353408891	2.35E-12
SLC28A1	-0.353381022	3.24E-12
MAT1A	-0.35315237	3.36E-12
AOX1	-0.352993512	3.44E-12
HELQ	-0.352801519	3.54E-12
JAM2	-0.352741125	3.57E-12
CIPC	-0.352398499	3.76E-12
LMO2	-0.35231531	3.81E-12
AQP9	-0.352272305	3.83E-12
MYO1B	-0.351674942	4.19E-12
AVPR2	-0.351614207	3.09E-12
CD81	-0.351510209	4.29E-12
PCYOX1	-0.351480365	4.31E-12
DAAM1	-0.351305997	4.42E-12
PKMP3	-0.351212081	3.28E-12
GNG11	-0.351194138	4.50E-12
UBE2D3	-0.351091209	4.57E-12
OR7E29P	-0.350789819	3.50E-12
SAT1	-0.350749759	4.81E-12
MACROD1	-0.350732839	4.82E-12
TM4SF18	-0.350672209	4.86E-12
NOVA2	-0.350627325	4.89E-12
GAS6	-0.350267779	5.16E-12
SIAE	-0.350122316	5.28E-12
AMY2B	-0.350093646	5.30E-12
CRIP2	-0.349971213	5.39E-12
SAV1	-0.349917163	5.44E-12
LRRC70	-0.349902206	3.99E-12
APOC3	-0.349870399	5.48E-12
COQ9	-0.34978345	5.55E-12
GADD45B	-0.349720941	5.60E-12
AK3	-0.349600387	5.70E-12
SLC23A2	-0.349547043	5.74E-12
SRD5A1	-0.349520253	5.77E-12
SERPINA4	-0.349272801	5.98E-12
RPH3AL	-0.349191962	6.05E-12
SRR	-0.349064124	6.17E-12
DECR2	-0.348929705	6.29E-12
MTRNR2L8	-0.348696118	6.51E-12
TSPAN9	-0.348662043	6.55E-12
ALPL	-0.34855653	6.65E-12
TTC19	-0.348484151	6.72E-12
GADD45A	-0.348349262	6.85E-12
COBLL1	-0.348237639	6.97E-12
OSBP	-0.348234819	6.97E-12
CLPX	-0.347915222	7.31E-12
PUS10	-0.347788559	7.44E-12
MTATP6P1	-0.347527007	7.73E-12
CCDC184	-0.347341359	7.95E-12
PWRN1	-0.347186737	5.99E-12
PWRN3	-0.347186737	5.99E-12
MTND5P1	-0.346735112	6.40E-12
DCAF11	-0.346675847	8.76E-12
FGA	-0.346540959	8.93E-12
LOC100506725	-0.346528238	6.60E-12
SERPIND1	-0.346512054	8.97E-12
DSG1	-0.346383945	6.75E-12
LHX3	-0.346295132	6.84E-12
LOC105370027	-0.346237577	9.34E-12
FAHD2A	-0.346207498	9.38E-12
ABHD18	-0.346086944	9.54E-12
MTRNR2L10	-0.345815633	7.34E-12
STPG3	-0.345712124	1.01E-11
GARNL3	-0.34563387	1.02E-11
ACAA1	-0.345577235	1.03E-11
PLG	-0.345429892	1.05E-11
SPARCL1	-0.345415792	1.05E-11
SELENOO	-0.345287249	1.07E-11
STBD1	-0.345078806	1.10E-11
DHRS4-AS1	-0.345010657	1.12E-11
KLHDC10	-0.345005957	1.12E-11
DUSP16	-0.344986687	1.12E-11
TACR1	-0.344919999	8.37E-12
CYGB	-0.344750045	1.16E-11
SULT1B1	-0.34474323	1.16E-11
HSPA12B	-0.344610927	1.18E-11
COQ4	-0.344579437	1.19E-11
CARF	-0.344548418	1.19E-11
CYP2C9	-0.344431154	1.21E-11
BMERB1	-0.344183702	1.26E-11
LINC00924	-0.344097928	1.27E-11
CCDC188	-0.34397244	1.30E-11
COLEC10	-0.343893383	9.74E-12
ADAMTSL3	-0.343730392	1.34E-11
MARF1	-0.343617124	1.37E-11
FBLN5	-0.343490695	1.39E-11
GPR17	-0.343325659	1.06E-11
DIRAS3	-0.343171502	1.08E-11
GNG12-AS1	-0.342946462	1.12E-11
MTND6P21	-0.342689179	1.16E-11
MIR3936HG	-0.342632016	1.57E-11
TNRC6A	-0.342539192	1.59E-11
SIK2	-0.342444958	1.62E-11
KLRF1	-0.342396333	1.21E-11
AKR7L	-0.342254375	1.66E-11
C3	-0.342138286	1.69E-11
ASGR2	-0.341997053	1.72E-11
TSNAXIP1	-0.341826915	1.77E-11
SCN4B	-0.341736441	1.79E-11
INCA1	-0.341669702	1.81E-11
RGS6	-0.341622905	1.36E-11
DCAF8	-0.341507319	1.85E-11
TCTEX1D4	-0.341378958	1.41E-11
SPATA18	-0.341300991	1.90E-11
HSD17B4	-0.341256577	1.92E-11
VWA8	-0.341144718	1.95E-11
PCDH12	-0.340934161	2.01E-11
MTCYBP21	-0.340832209	1.52E-11
USP53	-0.34058801	2.11E-11
PPP1R14A	-0.340551585	2.12E-11
LOC101929427	-0.340447042	1.61E-11
ACADL	-0.340417332	1.62E-11
TMEM143	-0.340374633	2.17E-11
DPF3	-0.340228464	2.22E-11
BTD	-0.340081591	2.26E-11
PACRG	-0.33972698	2.38E-11
SYNPO	-0.339481878	2.47E-11
C16orf96	-0.339433499	1.86E-11
TST	-0.339425479	2.49E-11
CYP1B1-AS1	-0.339207636	2.56E-11
SCP2	-0.339064053	2.62E-11
ECI1	-0.338863836	2.69E-11
USP50	-0.338850269	2.03E-11
ZKSCAN1	-0.338605339	2.79E-11
LGI1	-0.338451971	2.15E-11
ITIH1	-0.338420396	2.86E-11
HLX-AS1	-0.338183805	2.23E-11
CPT2	-0.338169889	2.97E-11
ODF3B	-0.33808153	3.00E-11
EXPH5	-0.338007741	3.04E-11
HGD	-0.337859223	3.10E-11
TMEM129	-0.337644905	3.20E-11
NXF5	-0.337584565	2.43E-11
TMEM134	-0.337529287	3.25E-11
MAN1C1	-0.337297344	3.36E-11
RALGAPA1	-0.337267265	3.37E-11
SPRYD4	-0.337253635	3.38E-11
MICU3	-0.337157756	3.42E-11
LOC285593	-0.337099947	3.45E-11
A1BG	-0.336942029	3.53E-11
NPM1P25	-0.336935214	3.53E-11
SLC46A3	-0.336929339	3.53E-11
NTF3	-0.336860237	2.70E-11
C16orf95	-0.336619612	3.69E-11
LINC01750	-0.336617388	2.79E-11
PECR	-0.336591648	3.71E-11
MTMR10	-0.33642057	3.80E-11
BSDC1	-0.336236567	3.89E-11
ASGR1	-0.335992875	4.03E-11
HTR2B	-0.335756703	4.16E-11
VWF	-0.335639204	4.23E-11
SHMT1	-0.335566825	4.28E-11
DBT	-0.335479171	4.33E-11
SCNN1D	-0.335287883	4.45E-11
GFOD1	-0.335083906	4.57E-11
NFIX	-0.334858073	4.72E-11
GADD45G	-0.334361054	5.06E-11
MXI1	-0.334241676	5.14E-11
HP	-0.334231336	5.15E-11
PIPOX	-0.334208306	5.17E-11
KIF26A	-0.333830431	5.45E-11
TBC1D24	-0.333323307	5.84E-11
TMEM198B	-0.333193823	5.95E-11
SRD5A2	-0.333053295	6.06E-11
CLEC14A	-0.332975041	6.13E-11
RHOB	-0.332733464	6.34E-11
SUN2	-0.332723124	6.35E-11
KLF2	-0.332711609	6.36E-11
SRSF5	-0.332537006	6.51E-11
CLDN14	-0.332456167	6.59E-11
GSTM5	-0.332197033	5.23E-11
SELP	-0.332102261	6.91E-11
HNMT	-0.332096621	6.92E-11
OGA	-0.332050327	6.96E-11
BEAN1-AS1	-0.331999503	5.37E-11
ADH1A	-0.331954213	7.06E-11
LRRC29	-0.33181956	7.19E-11
NFIC	-0.331744831	7.26E-11
OGN	-0.331694702	5.61E-11
METTL14	-0.331599837	7.41E-11
CFHR3	-0.331566703	7.44E-11
SPSB3	-0.331518763	7.49E-11
ASMTL	-0.331442859	7.57E-11
ADAMTS8	-0.331377902	5.86E-11
KLHDC2	-0.331336641	7.68E-11
LRRC32	-0.331272251	7.75E-11
RAMP1	-0.331166503	7.86E-11
SEC24B	-0.33097545	8.07E-11
ADGRF5	-0.33093409	8.12E-11
ARSD	-0.330721888	8.36E-11
SORD	-0.330618959	8.48E-11
TAFA1	-0.330558923	6.58E-11
FMO3	-0.330481486	8.64E-11
CES3	-0.330438481	8.69E-11
POU5F1B	-0.330349457	6.77E-11
CTNNA3	-0.330177082	6.94E-11
RDH16	-0.3301398	9.05E-11
FBXO8	-0.329970132	9.26E-11
LOC102723566	-0.329917962	9.33E-11
ACR	-0.329856249	7.26E-11
IMMP2L	-0.329661111	9.66E-11
RETREG1	-0.329583091	9.77E-11
ZC3H13	-0.329544317	9.82E-11
POU6F1	-0.329356789	1.01E-10
ARHGEF7-AS2	-0.329326831	7.81E-11
LDB3	-0.329300625	1.02E-10
HSD17B8	-0.32925762	1.02E-10
LINC02177	-0.329180149	7.97E-11
HAAO	-0.329105107	1.04E-10
THNSL1	-0.328979854	1.06E-10
PINK1	-0.328922279	1.07E-10
RNA5SP46	-0.328914757	8.27E-11
AP4S1	-0.328696917	1.10E-10
IQGAP2	-0.328695272	1.10E-10
THAP9	-0.328663077	1.11E-10
SLC27A2	-0.328400116	1.15E-10
CLMN	-0.328117649	1.19E-10
C11orf71	-0.32807441	1.20E-10
ADPRM	-0.328057725	1.20E-10
STX1B	-0.3280495	1.20E-10
DEFB132	-0.328016403	9.37E-11
CLK4	-0.327831187	1.24E-10
DGLUCY	-0.327806043	1.24E-10
CA5A	-0.32773944	9.74E-11
CDH5	-0.327686899	1.26E-10
ZNF75D	-0.327469292	1.30E-10
SHROOM4	-0.327431692	1.31E-10
CLUH	-0.327259439	1.34E-10
VPS9D1	-0.327251684	1.34E-10
GSTK1	-0.327199515	1.35E-10
STPG3-AS1	-0.32715745	1.36E-10
KLF9	-0.327113741	1.37E-10
LINC02691	-0.32686591	1.10E-10
DEPDC5	-0.326832214	1.42E-10
SEC62	-0.326584997	1.47E-10
PLIN5	-0.326569018	1.47E-10
RASIP1	-0.326437419	1.50E-10
PTGER3	-0.326383605	1.51E-10
MMADHC-DT	-0.326062364	1.57E-10
LINC01354	-0.3258325	1.27E-10
LINC02028	-0.325654643	1.66E-10
LINC00574	-0.325448081	1.71E-10
HADHB	-0.325440561	1.71E-10
MAMDC2	-0.325358077	1.73E-10
PDLIM2	-0.325234703	1.76E-10
MYOZ2	-0.325219801	1.38E-10
SHISA3	-0.324968346	1.43E-10
ECI2	-0.324933202	1.83E-10
TAF7L	-0.324856657	1.45E-10
KCNB1	-0.324844608	1.85E-10
KNG1	-0.324750374	1.88E-10
UGT2B15	-0.32472194	1.88E-10
GP6	-0.324636224	1.49E-10
HMGCLL1	-0.324452734	1.53E-10
ECRG4	-0.323866352	1.66E-10
CFHR2	-0.323736675	1.69E-10
TCF21	-0.323606643	2.19E-10
ND1	-0.323538964	2.21E-10
ZNF540	-0.323371881	2.26E-10
ITPRIP	-0.323279292	2.29E-10
AIF1L	-0.323136179	2.33E-10
F7	-0.323109859	2.34E-10
MROH8	-0.323003405	2.37E-10
TBCK	-0.32300035	2.37E-10
CCS	-0.322837732	2.42E-10
CAPN3	-0.322730808	2.46E-10
FAM189A1	-0.322718093	1.94E-10
SPP2	-0.322672908	1.95E-10
ASL	-0.322602735	2.50E-10
RETSAT	-0.32259827	2.50E-10
TSPAN31	-0.322467377	2.55E-10
ANO1	-0.322374788	2.58E-10
GSTZ1	-0.322337658	2.59E-10
TMEM254	-0.322328023	2.59E-10
SNX19	-0.321960958	2.72E-10
GGT5	-0.321893043	2.75E-10
GNE	-0.321518458	2.89E-10
CHP1	-0.321237401	3.00E-10
HERPUD1	-0.321195572	3.01E-10
AQP1	-0.321123193	3.04E-10
PYGM	-0.321122018	3.04E-10
ACAD8	-0.320780097	3.18E-10
SPDYC	-0.320763365	2.53E-10
VTI1B	-0.32049575	3.31E-10
RAPGEF2	-0.320398696	3.35E-10
GPT2	-0.320344177	3.37E-10
TGFBR3L	-0.320343256	2.67E-10
FAM160B1	-0.320308457	3.39E-10
SYT9	-0.319936113	2.82E-10
PROC	-0.319931287	3.56E-10
SHPK	-0.319663625	3.69E-10
ANGPTL3	-0.319654695	3.69E-10
PFKFB1	-0.31964365	3.70E-10
ZBTB16	-0.319638715	3.70E-10
SIRT5	-0.31962532	3.71E-10
TBXA2R	-0.319442258	3.80E-10
SBDS	-0.319395728	3.82E-10
TSC22D3	-0.319285515	3.88E-10
RBL2	-0.31879813	4.13E-10
MSTN	-0.318725428	3.32E-10
FGD5	-0.318717996	4.18E-10
NDUFA5	-0.318701077	4.19E-10
MLXIPL	-0.318695202	4.19E-10
PPARA	-0.318658307	4.21E-10
TDRD3	-0.318535638	4.28E-10
RNU1-70P	-0.318525251	3.41E-10
ADAM33	-0.318458089	4.32E-10
LOC100129434	-0.318425297	3.46E-10
DHTKD1	-0.318313331	4.40E-10
PAH	-0.318308396	4.41E-10
INSR	-0.318239307	4.45E-10
PGM5-AS1	-0.317966104	3.68E-10
RNF165	-0.317940156	4.62E-10
THBS3	-0.317853912	4.68E-10
MIR99AHG	-0.317785997	4.72E-10
MEGF6	-0.31754301	4.87E-10
LINC01485	-0.317388147	4.97E-10
SEPHS1P6	-0.317251113	4.04E-10
HGFAC	-0.316980192	5.24E-10
NFASC	-0.316929198	5.28E-10
SS18L1	-0.316822039	5.35E-10
THSD1	-0.316812169	5.36E-10
SMARCA2	-0.316809584	5.36E-10
TMEM140	-0.316745665	5.40E-10
LINC02861	-0.316725573	4.34E-10
G6PC	-0.316447453	5.62E-10
GFRA1	-0.316197416	5.80E-10
SERPINF2	-0.316169452	5.82E-10
LINC00324	-0.316124097	5.86E-10
SH3BP4	-0.316036678	5.93E-10
LDLRAD2	-0.316011534	5.95E-10
PLPP6	-0.31593187	6.01E-10
PDGFD	-0.315820716	6.09E-10
MIP	-0.31577922	4.92E-10
LOC100130881	-0.315498105	5.10E-10
PCCA	-0.315377746	6.45E-10
ZC2HC1C	-0.315115724	6.68E-10
NUBPL	-0.314983421	6.79E-10
NPR3	-0.314954281	6.82E-10
TXNIP	-0.314835138	6.92E-10
KLHL8	-0.314787903	6.97E-10
FAM185A	-0.314725394	7.02E-10
EPHX2	-0.314699544	7.05E-10
ND4L	-0.314696489	7.05E-10
HMGCS2	-0.314553141	7.18E-10
PCNX1	-0.314390993	7.33E-10
SLC17A2	-0.314343759	7.38E-10
ND3	-0.314291589	7.43E-10
LINC00619	-0.31413025	6.11E-10
LINC00840	-0.31413025	6.11E-10
ETNPPL	-0.314002308	7.71E-10
GNMT	-0.313866714	7.84E-10
CNPY3-GNMT	-0.313866714	7.84E-10
HDAC4-AS1	-0.313821595	7.89E-10
FPGT-TNNI3K	-0.313710697	6.46E-10
R3HDM2	-0.313689056	8.03E-10
PGRMC2	-0.313596233	8.12E-10
EPHA4	-0.313568268	8.15E-10
IRS2	-0.313325046	8.41E-10
SMUG1P1	-0.313238431	6.87E-10
GASK1B	-0.313213657	8.53E-10
PCAT19	-0.31296691	8.81E-10
FTX	-0.312880431	8.90E-10
CNST	-0.312702538	9.11E-10
SLC16A2	-0.312658124	9.16E-10
MAMDC2-AS1	-0.312640084	7.43E-10
SLC4A4	-0.312638619	9.18E-10
COX2	-0.312569765	9.27E-10
CDADC1	-0.312445451	9.42E-10
RCL1	-0.312354037	9.53E-10
TMEM47	-0.312241239	9.66E-10
CFLAR	-0.31213455	9.80E-10
CAMK2B	-0.31211058	9.83E-10
MIR22HG	-0.311962767	1.00E-09
CAMTA2	-0.311876758	1.01E-09
PEAR1	-0.311833284	1.02E-09
APOLD1	-0.311420394	1.07E-09
CYP27A1	-0.311385144	1.08E-09
DHRS4L1	-0.311291145	1.09E-09
CGNL1	-0.31127023	1.09E-09
CYB5A	-0.311250256	1.10E-09
ACOT2	-0.310972019	1.14E-09
MREG	-0.310918205	1.14E-09
CTSF	-0.310846295	1.15E-09
SPAAR	-0.310733497	1.17E-09
EMP1	-0.310725272	1.17E-09
C11orf95	-0.310692372	1.18E-09
SLC22A25	-0.310663541	9.62E-10
DLL1	-0.310597668	1.19E-09
NADK2	-0.310592263	1.19E-09
KCNK17	-0.310508914	9.82E-10
TAF1C	-0.310425885	1.22E-09
DAO	-0.310381941	1.23E-09
FBP1	-0.310371131	1.23E-09
GNPTG	-0.310300632	1.24E-09
RBP7	-0.310086784	1.27E-09
PLIN1	-0.309943671	1.30E-09
LINC01588	-0.309856722	1.31E-09
PLPP3	-0.309842387	1.31E-09
TCF4	-0.309826173	1.31E-09
TTPA	-0.309814658	1.32E-09
AQP7	-0.309813718	1.32E-09
LOC112267859	-0.309813718	1.32E-09
CD14	-0.309742984	1.33E-09
ACKR2	-0.30965815	1.34E-09
MGST2	-0.30965768	1.34E-09
GRB10	-0.309446182	1.38E-09
PRRT1	-0.309440307	1.38E-09
LOC100507547	-0.309440307	1.38E-09
KLC4	-0.309397303	1.39E-09
MYO10	-0.309109196	1.44E-09
SLC25A47	-0.309097681	1.44E-09
APOL6	-0.308986998	1.46E-09
UGT2B10	-0.308818975	1.49E-09
TNNT3	-0.308800113	1.22E-09
OMD	-0.308785712	1.23E-09
HSD11B1	-0.308727091	1.51E-09
UBTFL10	-0.308688027	1.24E-09
CYP2A6	-0.308659882	1.52E-09
ZNF837	-0.308574813	1.54E-09
AADAC	-0.308451439	1.56E-09
CYP2U1-AS1	-0.308377425	1.29E-09
LOC107986298	-0.308377425	1.29E-09
PDLIM5	-0.308230072	1.61E-09
METRN	-0.308225842	1.61E-09
FBLN2	-0.308066984	1.64E-09
RBM43	-0.308035024	1.65E-09
SMR3A	-0.307969995	1.36E-09
GSTA12P	-0.307726323	1.41E-09
IDNK	-0.307705323	1.72E-09
LAMA5-AS1	-0.30763739	1.42E-09
DEXI	-0.3074903	1.77E-09
CYP3A5	-0.307474086	1.77E-09
PLAT	-0.307245433	1.82E-09
CCDC3	-0.307215824	1.83E-09
MOCS2	-0.306844293	1.92E-09
BAAT	-0.306843588	1.92E-09
OCEL1	-0.306650891	1.96E-09
ACY3	-0.306528222	1.99E-09
ALDH8A1	-0.306354794	2.04E-09
CPO	-0.306305622	1.69E-09
PDE8A	-0.30623471	2.07E-09
C1QTNF9	-0.30609044	1.73E-09
ENDOU	-0.306029206	1.75E-09
ZFYVE28	-0.305979034	2.13E-09
FOXO1	-0.30586741	2.16E-09
PTGDR	-0.305794461	1.80E-09
CXorf66	-0.305761251	1.81E-09
STAG3L5P-PVRIG2P-PILRB	-0.305680352	2.22E-09
AASS	-0.305657557	2.22E-09
SULT4A1	-0.305650148	1.83E-09
IGSF23	-0.305275524	1.92E-09
GSAP	-0.305193203	2.35E-09
AZGP1P1	-0.305152855	1.95E-09
ELN	-0.305146439	2.37E-09
UGP2	-0.305082989	2.39E-09
SLC25A42	-0.30499087	2.41E-09
CYP2U1	-0.30498805	2.42E-09
NEIL1	-0.304977946	2.42E-09
CD302	-0.304921781	2.44E-09
CAMK1D	-0.304915201	2.44E-09
OGFR-AS1	-0.304877132	2.45E-09
ARHGEF10	-0.304762923	2.48E-09
IAPP	-0.304723666	2.06E-09
LOC105370854	-0.304685979	2.07E-09
SOX17	-0.304682554	2.51E-09
ERCC5	-0.304661874	2.52E-09
PROX1-AS1	-0.304595135	2.54E-09
SAMD4A	-0.304443562	2.58E-09
DNAJC16	-0.304385283	2.60E-09
CBLN3	-0.304231594	2.65E-09
ACER1	-0.304170384	2.21E-09
PEX11A	-0.304147465	2.68E-09
P2RY8	-0.304052762	2.71E-09
DHRS3	-0.304013517	2.73E-09
LINGO4	-0.303801437	2.32E-09
MAP3K7CL	-0.303708021	2.83E-09
WDR59	-0.303541878	2.89E-09
NSUN6	-0.303219932	3.01E-09
PIK3R1	-0.303059898	3.07E-09
CACNA1C-AS2	-0.303003074	2.57E-09
SRMS	-0.302860507	2.61E-09
DNAJB9	-0.302839001	3.15E-09
IQCH-AS1	-0.302702233	3.21E-09
MTND6P22	-0.302515002	2.73E-09
TAF1A-AS1	-0.302451961	3.31E-09
MIR497HG	-0.302399791	3.33E-09
DICER1-AS1	-0.302387571	3.33E-09
MBNL2	-0.302347152	3.35E-09
CCDC158	-0.302189234	3.42E-09
FAS	-0.302180774	3.42E-09
RHOU	-0.302139884	3.44E-09
NR1I2	-0.3019277	2.94E-09
CCND1	-0.301918282	3.53E-09
PPL	-0.301905827	3.54E-09
MYRIP	-0.301743209	3.61E-09
BAIAP2	-0.301729109	3.62E-09
AP3S2	-0.30169762	3.63E-09
ARRDC4	-0.301573776	3.69E-09
LOC105371730	-0.301569546	3.69E-09
APBB2	-0.301563671	3.69E-09
CTDSP1	-0.301510562	3.72E-09
CCDC196	-0.301454069	3.12E-09
PIGP	-0.301401523	3.77E-09
ADAD2	-0.301235251	3.21E-09
KRCC1	-0.301225745	3.85E-09
ABHD10	-0.301140441	3.89E-09
PLIN4	-0.301061482	3.93E-09
SMAD6	-0.301000383	3.96E-09
TECTA	-0.300956204	3.98E-09
FCGRT	-0.30086103	4.02E-09
DNM3	-0.30085398	4.03E-09
ATXN7L1	-0.300792411	4.06E-09
BCKDHB	-0.300757161	4.08E-09
SLC41A2	-0.300722146	4.09E-09
REEP5	-0.300305261	4.31E-09
SHC2	-0.300008695	4.47E-09
SOAT1	0.300017155	4.46E-09
PRAME	0.300199457	3.65E-09
NARS1	0.300203038	4.36E-09
TMEM65	0.300238287	4.34E-09
LHFPL3-AS2	0.300243233	3.63E-09
DPM2	0.300279882	4.32E-09
LINC00668	0.300353457	3.58E-09
CHTOP	0.300505949	4.20E-09
POGLUT2	0.300518169	4.20E-09
IL1A	0.30051994	3.51E-09
DGKZP1	0.300676792	4.12E-09
VPS29	0.300695357	4.11E-09
MSI1	0.300718621	4.09E-09
PRPF19	0.300791941	4.06E-09
SUV39H1	0.300910614	4.00E-09
REXO4	0.301071587	3.92E-09
SCRIB	0.301206006	3.86E-09
SAP30BP	0.30126358	3.83E-09
TRIB3	0.301313869	3.81E-09
DYNC2I2	0.301394238	3.77E-09
PRPF4	0.301489177	3.73E-09
HNRNPA1P10	0.301806423	3.58E-09
NDUFAF2P1	0.301829923	3.57E-09
PLIN3	0.301890787	3.55E-09
LOC374443	0.301929797	3.53E-09
XPNPEP1	0.30209547	3.46E-09
UPK3A	0.302103529	2.87E-09
ME2	0.302267488	3.38E-09
ZNF530	0.302435746	3.31E-09
MSTO1	0.302447731	3.31E-09
MPV17	0.302457836	3.31E-09
INPP5F	0.302561469	3.26E-09
IFI27L2	0.302660168	3.22E-09
SYNGR4	0.302712159	2.66E-09
SLC22A15	0.302739597	3.19E-09
PLEKHG2	0.302747587	3.19E-09
FAM118B	0.30290292	3.13E-09
PAK1	0.302973184	3.10E-09
CDKN2AIPNL	0.303047679	3.07E-09
TDP1	0.303222751	3.01E-09
CDKN2B-AS1	0.303309465	2.98E-09
ODC1	0.30335294	2.96E-09
YARS1	0.303436599	2.93E-09
SFN	0.303439889	2.93E-09
BICDL1	0.303621777	2.86E-09
RIOK1	0.303702146	2.83E-09
CHD4	0.303706846	2.83E-09
DUSP13	0.303719098	2.34E-09
SYNCRIP	0.30375361	2.82E-09
SH3D21	0.304094591	2.70E-09
BCAT1	0.30415898	2.68E-09
CEP97	0.304262379	2.64E-09
HSP90AB1	0.304299274	2.63E-09
PPFIA4	0.304425411	2.14E-09
ZNF71	0.304556831	2.55E-09
RNF157	0.304672919	2.51E-09
PES1	0.304736603	2.49E-09
C18orf21	0.304807573	2.47E-09
HPDL	0.304856726	2.03E-09
LOC389641	0.305335376	2.31E-09
EIF4EBP1	0.30544888	2.28E-09
GOLGA2P7	0.305479501	1.87E-09
CCDC97	0.305501754	2.27E-09
NT5C3B	0.305613378	2.23E-09
TUBBP1	0.305740981	2.20E-09
U2SURP	0.305743566	2.20E-09
DDX49	0.30587775	2.16E-09
SUPT3H	0.305939084	2.15E-09
ACYP1	0.306007468	2.13E-09
C12orf73	0.306061283	2.11E-09
WASHC5	0.306139302	2.09E-09
DRAM1	0.306166091	2.08E-09
DNMT3A	0.306178781	2.08E-09
YIF1B	0.306231891	2.07E-09
ROBO1	0.30629581	2.05E-09
STXBP4	0.306336934	2.04E-09
COLCA2	0.306402028	2.02E-09
LINC02709	0.306492168	1.65E-09
ZNF85	0.306570286	1.98E-09
LINC01136	0.306691295	1.61E-09
XPOT	0.306748414	1.94E-09
DNTTIP1	0.306866618	1.91E-09
HRAS	0.306981297	1.88E-09
DPF2	0.307270813	1.82E-09
EPRS1	0.307301833	1.81E-09
GPR84	0.307398125	1.47E-09
TRIM6	0.307620254	1.74E-09
TWNK	0.307661378	1.73E-09
PTGES3L	0.307683938	1.72E-09
CCL20	0.307855956	1.69E-09
NIFK	0.30794596	1.67E-09
DUXAP10	0.30794853	1.37E-09
BOP1	0.307987555	1.66E-09
ZNF816	0.308211742	1.61E-09
PTRH2	0.308238297	1.61E-09
RINL	0.308303626	1.59E-09
LINC01139	0.30845293	1.28E-09
SSH2	0.308506898	1.55E-09
BRD9	0.308687141	1.52E-09
NAP1L1P3	0.308797182	1.23E-09
PHB	0.308828609	1.49E-09
UPF3B	0.308942583	1.47E-09
PYGO2	0.309050447	1.45E-09
SULT1C2	0.309193795	1.42E-09
ERAL1	0.309282859	1.41E-09
MRE11	0.309304949	1.40E-09
ZNF765	0.309326099	1.40E-09
YAE1	0.309443597	1.38E-09
AGBL5	0.309557336	1.36E-09
DAND5	0.309564553	1.11E-09
PUS1	0.309586005	1.36E-09
ARMC7	0.30960974	1.35E-09
NDUFAF2	0.309632535	1.35E-09
FADS1	0.3096558	1.34E-09
KDM1A	0.309675069	1.34E-09
BICD1	0.309701154	1.34E-09
FOXD2-AS1	0.309742279	1.33E-09
HMGN4	0.309756848	1.33E-09
ARL6IP6	0.309784108	1.32E-09
OSGIN2	0.309961531	1.29E-09
FIP1L1	0.309978686	1.29E-09
TMEM107	0.310152819	1.26E-09
SCAT2	0.31026099	1.01E-09
RRP1	0.310338466	1.23E-09
GAREM2	0.31048957	1.21E-09
TMEM97	0.310490745	1.21E-09
AFP	0.310548084	1.20E-09
SOX12	0.310563359	1.20E-09
SMC1B	0.310581049	9.72E-10
LTV1	0.310597433	1.19E-09
AP5Z1	0.310623283	1.19E-09
RRAGD	0.310901755	1.15E-09
TOMM34	0.311074713	1.12E-09
RRP36	0.311126177	1.11E-09
ZFP69B	0.311129937	1.11E-09
CPSF4	0.31125989	1.10E-09
STX1A	0.311321695	1.09E-09
XPO6	0.311542827	1.06E-09
BCL9	0.311650926	1.04E-09
CSPG5	0.31170004	1.04E-09
TMEM185B	0.311792629	1.02E-09
GSK3A	0.311945612	1.00E-09
ABCF2	0.311955482	1.00E-09
LINC00888	0.312062641	9.89E-10
DDX46	0.312128205	9.81E-10
NRCAM	0.312144023	7.93E-10
TRIM45	0.312215859	9.70E-10
PLEKHA8P1	0.312248289	9.66E-10
CCDC112	0.312339703	9.54E-10
LINC02345	0.312393282	7.68E-10
HNRNPA3P5	0.31286382	7.22E-10
SHLD3	0.312880196	8.90E-10
KLHL23	0.31293166	8.85E-10
PHOSPHO2-KLHL23	0.31293166	8.85E-10
NRSN2	0.313105088	8.65E-10
FUT2	0.313113548	8.64E-10
RELL2	0.313180757	8.57E-10
TRIM54	0.313228192	6.88E-10
MRGBP	0.313249847	8.49E-10
PLEKHB1	0.313393331	6.74E-10
H2AC12	0.313434221	6.70E-10
PHF5A	0.313757911	7.96E-10
TMEM243	0.313956718	7.75E-10
BLVRA	0.313960008	7.75E-10
CDK5R1	0.314049542	7.66E-10
NARF	0.314422953	7.30E-10
SPOCD1	0.314593275	5.75E-10
DCAF7	0.314699544	7.05E-10
WDR54	0.314744429	7.00E-10
IP6K1	0.314762524	6.99E-10
NKIRAS2	0.314989531	6.79E-10
DNMT3B	0.31507037	6.72E-10
RN7SL751P	0.315091371	5.39E-10
ARHGAP39	0.315334742	6.49E-10
NIF3L1	0.315381271	6.45E-10
TLCD3B	0.315834012	4.88E-10
STT3A	0.316269091	5.75E-10
CALU	0.316277315	5.74E-10
TLDC2	0.31635839	5.68E-10
QPCT	0.316369199	5.68E-10
GDAP1	0.316411734	5.64E-10
BFSP1	0.316431004	5.63E-10
ZNF473	0.316455208	5.61E-10
DYM	0.316469308	5.60E-10
RNF2	0.316625816	5.49E-10
GABRR3	0.316876617	4.25E-10
HNRNPR	0.317150095	5.13E-10
QRSL1	0.317180175	5.11E-10
ACBD6	0.317217539	5.08E-10
LHX4-AS1	0.317217539	5.08E-10
STOX1	0.317305564	4.02E-10
ELOVL1	0.317324933	5.01E-10
MRTO4	0.317419402	4.95E-10
CCDC6	0.31758437	4.84E-10
PIK3CD-AS2	0.317655914	3.83E-10
DCAF16	0.317707978	4.77E-10
IFI30	0.317749103	4.74E-10
TEX19	0.317839268	3.74E-10
CNTNAP1	0.31802875	4.57E-10
NOLC1	0.318103244	4.53E-10
KIAA0930	0.318336361	4.39E-10
SUSD1	0.31840968	4.35E-10
AGFG1	0.318477359	4.31E-10
TAF6	0.318489109	4.30E-10
TAF1B	0.318575118	4.26E-10
DEGS1	0.318604963	4.24E-10
NXT1	0.318607313	4.24E-10
CFL1	0.31882304	4.12E-10
DLL3	0.318884417	3.25E-10
SMARCA4	0.318893774	4.08E-10
SMAP1	0.318963568	4.04E-10
GPATCH4	0.319040882	4.00E-10
ABHD3	0.319162141	3.94E-10
SALL2	0.31925144	3.89E-10
PGP	0.319254495	3.89E-10
SLC36A4	0.319364239	3.84E-10
FAM216A	0.319399723	3.82E-10
TMEM199	0.319483617	3.78E-10
PGD	0.319609576	3.72E-10
SENP1	0.319827183	3.61E-10
TNFRSF11A	0.319992386	3.53E-10
KCNK9	0.320072156	2.77E-10
PKIB	0.320218923	3.43E-10
INAVA	0.320219765	2.72E-10
NCAPD2P1	0.32027485	2.70E-10
NCAPH2	0.320648498	3.24E-10
GPC3	0.321255026	2.99E-10
SPP1	0.321282991	2.98E-10
DQX1	0.321504907	2.28E-10
EFNA3	0.321508588	2.89E-10
PTPDC1	0.321564987	2.87E-10
UBE2D1	0.321597887	2.86E-10
RBM12	0.322018767	2.70E-10
TMPO	0.322175275	2.65E-10
FAM241B	0.32217974	2.65E-10
DHX30	0.322224859	2.63E-10
TTI1	0.322332488	2.59E-10
ZNF589	0.322365388	2.58E-10
XRCC6	0.322428837	2.56E-10
PRR7	0.322544691	2.52E-10
ZSCAN20	0.322717414	2.46E-10
FIGNL1	0.322723053	2.46E-10
SPATC1L	0.322819637	2.43E-10
DPF1	0.322822405	1.91E-10
C9orf40	0.322863817	2.42E-10
SERPINI1	0.322873922	2.41E-10
KIF5A	0.323119194	1.84E-10
CRLF3	0.323401255	2.25E-10
UBE2I	0.32340196	2.25E-10
ANKRD27	0.323572803	2.20E-10
KCNMB3	0.323791586	2.13E-10
ARIH2	0.32385762	2.12E-10
TRAF5	0.323947389	2.09E-10
INTS4	0.323968069	2.08E-10
REEP2	0.324001044	1.63E-10
SNRNP40	0.324044208	2.06E-10
SNRPC	0.324064887	2.06E-10
RNF26	0.324099667	2.05E-10
CLTA	0.324116352	2.04E-10
FABP6	0.32415331	1.59E-10
EIF2B1	0.324198366	2.02E-10
URB2	0.324200246	2.02E-10
GGCT	0.324257585	2.01E-10
APOBEC3B	0.324417764	1.54E-10
NCBP2	0.324554857	1.93E-10
COA1	0.324596451	1.92E-10
C12orf65	0.325016861	1.81E-10
NAA50	0.325413066	1.72E-10
SLC39A1	0.325731253	1.65E-10
NAT9	0.325850161	1.62E-10
TFRC	0.325889641	1.61E-10
CLTC	0.32596954	1.59E-10
TEX10	0.326020769	1.58E-10
C6orf223	0.326297583	1.19E-10
TEFM	0.326571132	1.47E-10
AGO2	0.326606852	1.46E-10
DOT1L	0.326671476	1.45E-10
COMMD8	0.326770645	1.43E-10
GLMN	0.326839734	1.42E-10
ZNF670-ZNF695	0.326928023	1.09E-10
UBE2M	0.327070972	1.37E-10
ARHGEF2-AS2	0.327329674	1.03E-10
UQCRH	0.327335578	1.33E-10
PLXNA1	0.327360018	1.32E-10
MED8	0.327532741	1.29E-10
PSMD3	0.327539086	1.29E-10
CCDC189	0.327540103	1.00E-10
BAG2	0.327713689	1.26E-10
SLC16A3	0.327846697	1.24E-10
LRR1	0.327954091	1.22E-10
SF3A3	0.328104724	1.19E-10
ELAPOR1	0.328478605	1.14E-10
METTL1	0.328523724	1.13E-10
CAPG	0.328565084	1.12E-10
GRN	0.328591873	1.12E-10
FUNDC1	0.328771411	1.09E-10
CREG2	0.328955148	8.23E-11
VRK2	0.329051763	1.05E-10
ACTR8	0.329082782	1.05E-10
IFT52	0.329178896	1.03E-10
FUBP1	0.329242581	1.02E-10
PSMD1	0.329349739	1.01E-10
TERT	0.329427081	7.70E-11
HAVCR1	0.329567047	7.55E-11
KLC2	0.329612466	9.73E-11
ZBTB12	0.329713985	9.59E-11
MMP10	0.329802115	7.31E-11
SPHK1	0.329908328	9.34E-11
NLE1	0.330023476	9.20E-11
COG1	0.330194319	8.98E-11
GNAZ	0.330236384	8.93E-11
RHEBL1	0.330313228	8.84E-11
LINC01572	0.330329193	6.79E-11
SCNM1	0.330477256	8.64E-11
TNFAIP8L2-SCNM1	0.330477256	8.64E-11
ATXN7L3	0.33055974	8.55E-11
CAPZA1	0.330677003	8.41E-11
ZNF367	0.331002945	8.04E-11
SMG5	0.331238177	7.79E-11
KISS1R	0.331518415	5.75E-11
SMG9	0.331634382	7.37E-11
LOC100533634	0.331710757	5.60E-11
KREMEN2	0.331885749	5.46E-11
SLF1	0.331934943	7.08E-11
SLC35E4	0.331994868	7.02E-11
DCTN2	0.332053852	6.96E-11
NEU1	0.332064192	6.95E-11
FABP5	0.33218216	6.84E-11
SCAMP3	0.33220331	6.82E-11
POC5	0.332364048	6.67E-11
LOC642484	0.332455786	5.04E-11
ACD	0.332919347	6.18E-11
TRNP1	0.3330446	6.07E-11
PTGES3	0.333109224	6.02E-11
SLC38A1	0.333147999	5.98E-11
FAM189B	0.333183718	5.96E-11
RPSAP54	0.333216755	4.53E-11
TRIM65	0.333261738	5.89E-11
SNRPD2	0.333381116	5.79E-11
METTL23	0.33349274	5.71E-11
ZNF107	0.333564884	5.65E-11
B4GALT3	0.333692252	5.55E-11
OTX1	0.333814432	4.16E-11
COL9A2	0.334074123	5.26E-11
MDK	0.334158487	5.20E-11
HCG18	0.334193501	5.18E-11
GPN1	0.334218411	5.16E-11
RANBP1	0.334323455	5.08E-11
IL12A	0.33435354	3.85E-11
ANP32B	0.334724595	4.81E-11
LINC00501	0.334811003	3.61E-11
FAM222A	0.334827054	4.74E-11
C11orf80	0.334864183	4.72E-11
CIB2	0.334953012	4.66E-11
AKR1C3	0.335055001	4.59E-11
PRPF38A	0.33517438	4.52E-11
DUSP9	0.335325248	4.42E-11
TOMM5	0.335451206	4.35E-11
ARID3A	0.335476821	4.33E-11
CMTM7	0.335679389	4.21E-11
PSMC4	0.335891121	4.09E-11
IPO9	0.335988645	4.03E-11
ARPC3	0.336060319	3.99E-11
CLDN18	0.3361377	2.99E-11
MYL6B	0.336164423	3.93E-11
NAA25	0.33640553	3.80E-11
LINC01748	0.336425231	2.87E-11
KRBA1	0.336609038	3.70E-11
LOC105375519	0.33666114	2.78E-11
ZBED6CL	0.336696221	3.65E-11
IL4I1	0.336764841	3.62E-11
NCOA5	0.33685649	3.57E-11
CDKN2D	0.336863304	3.57E-11
NEURL3	0.336935684	3.53E-11
GCNT3	0.337870405	2.33E-11
ZNF695	0.33805221	2.27E-11
SART3	0.338297257	2.91E-11
DDN-AS1	0.338396534	2.16E-11
EDC3	0.338487135	2.84E-11
TUFT1	0.338661268	2.77E-11
MYLK-AS1	0.338708737	2.75E-11
RBM45	0.338747747	2.74E-11
NOP2	0.338818011	2.71E-11
SKP2	0.339032799	2.63E-11
MMP9	0.339145832	2.59E-11
SAP130	0.339249701	2.55E-11
BCL2L12	0.339445454	2.48E-11
PPIA	0.339492218	2.46E-11
STX6	0.339560837	2.44E-11
IGF2BP2	0.339567417	2.44E-11
WDR75	0.339662356	2.40E-11
COMMD2	0.340270059	2.20E-11
LINC02210	0.340278989	2.20E-11
ZMYND19	0.340568975	2.11E-11
TMEM104	0.340639474	2.09E-11
CCDC77	0.340876117	2.02E-11
PM20D2	0.34101453	1.98E-11
PTBP1	0.341147068	1.95E-11
TYRO3	0.341245062	1.92E-11
SF3A2	0.341321671	1.90E-11
SGTB	0.341362796	1.89E-11
USP36	0.34140063	1.88E-11
ISG20L2	0.341506614	1.85E-11
UXS1	0.341669467	1.81E-11
PWP1	0.34182433	1.77E-11
NRBP1	0.342192101	1.68E-11
MELTF-AS1	0.34226636	1.66E-11
TOMM40P4	0.342771134	1.54E-11
RTN3	0.342890277	1.52E-11
UBE3D	0.342920122	1.51E-11
BCAS4	0.342930227	1.51E-11
SLC26A6	0.343239248	1.44E-11
RADX	0.343293768	1.43E-11
FBXO46	0.343364267	1.42E-11
TARS1	0.34349187	1.39E-11
CCDC138	0.34351208	1.39E-11
RIT1	0.343734857	1.34E-11
E2F5	0.343945415	1.30E-11
MYB	0.34397432	1.30E-11
YBX1	0.344066438	1.28E-11
STARD3NL	0.344066673	1.28E-11
NUP93	0.344547478	1.19E-11
PSMG1	0.344566982	1.19E-11
CHTF18	0.344741585	1.16E-11
GLA	0.34474652	1.16E-11
TCP1	0.345370203	1.06E-11
FER1L4	0.346195278	9.39E-12
HAUS6	0.346449075	9.05E-12
GDPD1	0.346741881	8.67E-12
PNCK	0.346929268	6.22E-12
C19orf48	0.346971239	8.39E-12
EWSR1	0.347199891	8.11E-12
DHX8	0.347590456	7.66E-12
SLC1A5	0.34768892	7.55E-12
ZDHHC13	0.347772579	7.46E-12
FAM222B	0.347816759	7.41E-12
COLGALT1	0.347884673	7.34E-12
BRPF1	0.347948592	7.27E-12
TCF3	0.347970917	7.25E-12
RPL17	0.348127895	7.08E-12
B3GNTL1	0.348159619	7.05E-12
TRAM1L1	0.348709685	4.77E-12
SOGA1	0.348820197	6.39E-12
GEMIN2	0.349089973	6.15E-12
B4GALT4	0.349126398	6.11E-12
MMP1	0.349137295	4.48E-12
FUCA2	0.349171282	6.07E-12
PUS7	0.349200892	6.05E-12
PRMT1	0.349247891	6.00E-12
CHD1L	0.349266221	5.99E-12
MPP6	0.349554798	5.74E-12
QSER1	0.349715771	5.60E-12
ZNF738	0.349756425	5.57E-12
SPRING1	0.34983045	5.51E-12
HNRNPA2B1	0.350142526	5.26E-12
HOMER1	0.350510531	4.98E-12
TINAG	0.350522711	3.64E-12
SNHG3	0.350649885	4.88E-12
EPB41L2	0.350847517	4.74E-12
ANAPC1	0.350974651	4.65E-12
VAT1	0.350987576	4.64E-12
HNRNPLL	0.351193903	4.50E-12
NT5DC4	0.351368273	3.21E-12
TTC26	0.351523604	4.28E-12
EAF2	0.351663193	4.20E-12
ATP1A1	0.351803251	4.11E-12
MAFG	0.351873985	4.07E-12
SRSF3	0.351887615	4.06E-12
BZW2	0.352000414	3.99E-12
PPME1	0.352180656	3.88E-12
CEP19	0.3522669	3.83E-12
MTF2	0.352353849	3.78E-12
POLG2	0.352364424	3.78E-12
NT5DC2	0.352392154	3.76E-12
NDRG1	0.352397324	3.76E-12
CYTOR	0.353051556	3.41E-12
TCERG1	0.353058136	3.40E-12
PJA1	0.353193729	3.34E-12
UBAP2L	0.353204539	3.33E-12
CDIPTOSP	0.353261659	2.41E-12
METTL21A	0.353380552	3.24E-12
TXNDC9	0.35398003	2.96E-12
EXOSC2	0.354044184	2.93E-12
RNF145	0.354086954	2.92E-12
PDK3	0.354180718	2.88E-12
NOL10	0.354329941	2.81E-12
NSF	0.354530628	2.73E-12
CNOT3	0.35485093	2.60E-12
CLGN	0.355032582	2.53E-12
DVL3	0.355060782	2.52E-12
TKT	0.355106371	2.50E-12
RCN2	0.355162536	2.48E-12
TAF3	0.355248075	2.45E-12
SEPTIN9	0.355359463	2.41E-12
DHX34	0.355575426	2.33E-12
KNOP1	0.355644045	2.30E-12
TRAFD1	0.355876692	2.22E-12
SBF2-AS1	0.355913587	2.21E-12
PTMA	0.356152579	2.13E-12
DMC1	0.356368751	1.50E-12
MTA3	0.356572519	2.00E-12
LSM2	0.356747357	1.95E-12
ABCC5	0.356750647	1.95E-12
PTBP3	0.356909975	1.90E-12
EGLN3	0.357121942	1.84E-12
LOC100505549	0.35728832	1.79E-12
CA9	0.35741099	1.28E-12
DROSHA	0.357452818	1.75E-12
C12orf75	0.357573842	1.72E-12
MBOAT7	0.357693691	1.68E-12
RNASEH1	0.357847379	1.64E-12
PDCD10	0.358067336	1.59E-12
AMD1	0.358468711	1.49E-12
KATNA1	0.35859467	1.47E-12
MDC1	0.358914736	1.40E-12
SLC52A2	0.358937061	1.39E-12
PHTF2	0.358978185	1.38E-12
ZNF792	0.359124588	1.35E-12
ZC2HC1A	0.359341726	1.31E-12
CKLF	0.359444185	1.29E-12
CDCA7L	0.359542648	1.27E-12
MED24	0.359573433	1.26E-12
TRAF2	0.359857075	1.21E-12
LBR	0.360009823	1.18E-12
NPM1	0.360036848	1.17E-12
RRP9	0.360088547	1.16E-12
ZNF681	0.360116042	1.16E-12
DRP2	0.360135754	8.38E-13
TDRKH	0.360348689	1.12E-12
DNAJC7	0.360386288	1.11E-12
IQCB1	0.360587681	1.08E-12
HILPDA	0.360993991	1.01E-12
HCFC1	0.361475735	9.36E-13
DUXAP9	0.361600248	6.67E-13
ARPC2	0.3619415	8.70E-13
RBM19	0.362248641	8.29E-13
DCTPP1	0.362663646	7.77E-13
EEF1E1	0.362705241	7.72E-13
DARS2	0.362716286	7.70E-13
EHMT2	0.362773155	7.64E-13
DR1	0.362921908	7.46E-13
GTF3C2	0.362928723	7.45E-13
SKA2	0.363256779	7.07E-13
CCDC86	0.363365348	6.95E-13
MYLK2	0.363630425	4.85E-13
ADA	0.36398997	6.30E-13
NCAPD3	0.364172563	6.12E-13
MACIR	0.364524589	5.78E-13
PFDN4	0.364633628	5.68E-13
TPRKB	0.364824915	5.51E-13
H1-5	0.364892927	3.98E-13
NPLOC4	0.364955809	5.40E-13
HAUS8	0.365415698	5.01E-13
VPS37C	0.365484552	4.96E-13
KTI12	0.365818953	4.70E-13
LSM12	0.366106825	4.49E-13
IQCD	0.366277903	4.36E-13
MGME1	0.366422191	4.26E-13
TREM2	0.366766932	4.03E-13
SH3BP1	0.366854586	3.98E-13
LINC01775	0.367111701	2.80E-13
DUSP12	0.367140813	3.80E-13
GAPDH	0.367301551	3.70E-13
RALY	0.367434089	3.62E-13
PRMT3	0.367585662	3.53E-13
NAT10	0.367725721	3.45E-13
ANP32E	0.368253524	3.17E-13
NR2C2AP	0.368455857	3.06E-13
LHFPL2	0.368929611	2.83E-13
YWHAZ	0.36900199	2.80E-13
GOSR2	0.369085414	2.76E-13
SHKBP1	0.369198448	2.71E-13
POLE3	0.369483265	2.59E-13
NDRG3	0.369647998	2.52E-13
UTP20	0.369730012	2.48E-13
CASP2	0.369742937	2.48E-13
PRELID2	0.369864195	2.43E-13
DNM1L	0.370007778	2.37E-13
LIMK1	0.370217631	2.29E-13
POGK	0.370399989	2.22E-13
PNO1	0.370512082	2.18E-13
RUVBL1	0.37070008	2.11E-13
PPP4R1	0.370938367	2.03E-13
METTL2A	0.371637249	1.81E-13
UBE2N	0.371991625	1.70E-13
C19orf47	0.372021939	1.70E-13
PAK1IP1	0.372303701	1.62E-13
DCAF13	0.372551623	1.55E-13
HAUS5	0.372823985	1.48E-13
PPP6R1	0.373079897	1.42E-13
RFWD3	0.373720969	1.27E-13
RUSC1	0.374486825	1.11E-13
PLOD2	0.375065623	1.01E-13
ZNF724	0.375435648	7.29E-14
LINC01138	0.375695415	9.04E-14
THOC5	0.375815734	8.86E-14
EIF3B	0.375911613	8.71E-14
P3H1	0.376027466	8.53E-14
ATP1B3	0.376158595	8.34E-14
ENAH	0.376220164	8.25E-14
GIT1	0.376472786	7.89E-14
HEATR6	0.376539055	7.80E-14
FSD1L	0.376683579	7.61E-14
EXOSC3	0.376715538	7.56E-14
ILF3	0.376719063	7.56E-14
RP9P	0.376852072	7.39E-14
CEP152	0.377220312	6.92E-14
RAD54B	0.377269897	6.86E-14
ITGB3BP	0.377356846	6.76E-14
SPATA3-AS1	0.377576238	5.13E-14
CCT8	0.377689367	6.37E-14
RIOX2	0.377775141	6.27E-14
CCSAP	0.3778118	6.23E-14
CDKN2A	0.378890202	5.14E-14
TPD52L2	0.378900777	5.13E-14
P2RX4	0.378903362	5.12E-14
SRPK1	0.379020391	5.02E-14
SMPD4	0.379233533	4.83E-14
MEP1A	0.379761862	3.57E-14
BNIP3P11	0.379966918	3.45E-14
RAD21	0.380539178	3.80E-14
SEH1L	0.380807074	3.62E-14
DDN	0.381312993	2.76E-14
PARP1	0.381570345	3.14E-14
UBAP2	0.381707114	3.06E-14
SRSF12	0.381806752	3.01E-14
EIPR1	0.382146793	2.82E-14
LYAR	0.382872465	2.46E-14
POLR2D	0.383103232	2.35E-14
MSANTD3	0.383540092	2.16E-14
MARCKS	0.383741954	2.08E-14
METTL6	0.383831723	2.04E-14
TTC27	0.383847703	2.04E-14
RAE1	0.384098915	1.94E-14
ARHGEF2	0.384297018	1.87E-14
SMPDL3B	0.384316052	1.86E-14
GYG1	0.38449418	1.80E-14
SYPL1P2	0.384672192	1.57E-14
WASF1	0.384688288	1.73E-14
WDR45B	0.384716723	1.72E-14
C17orf80	0.384888506	1.66E-14
RFC2	0.384910125	1.65E-14
PTPN23	0.385042664	1.61E-14
POLD3	0.385083318	1.60E-14
SNRPF	0.385116923	1.59E-14
EED	0.385238886	1.55E-14
MTMR2	0.385416074	1.50E-14
RIPK2	0.385682561	1.42E-14
USP14	0.385818859	1.38E-14
DAZAP1	0.385921788	1.35E-14
DSG2	0.386003802	1.33E-14
RPIA	0.38619932	1.28E-14
DHX9	0.38620825	1.27E-14
PLCB1	0.386372748	1.23E-14
LOC105371083	0.38637935	1.17E-14
MCRS1	0.386664849	1.16E-14
BUB3	0.386720544	1.15E-14
MICB	0.387141424	1.05E-14
DHRS13	0.387142129	1.05E-14
MEX3A	0.387501674	9.75E-15
WDCP	0.387514129	9.73E-15
PAQR4	0.387743016	9.27E-15
CDCA7	0.387969319	8.84E-15
CDKN2C	0.388194916	8.42E-15
SYNGR2	0.388219121	8.38E-15
RBMX	0.388284685	8.26E-15
TNNT1	0.388320625	8.43E-15
DDX11	0.388541067	7.82E-15
LOC105372233	0.389331127	6.58E-15
DHX57	0.38951842	6.31E-15
GLRX3	0.38994541	5.73E-15
LARP4B	0.390890804	4.61E-15
SNHG1	0.391140136	4.35E-15
PSMD2	0.391600965	3.89E-15
MAFG-DT	0.391713529	3.79E-15
NRAS	0.391728099	3.77E-15
SAC3D1	0.392010095	3.52E-15
FAM110A	0.392164254	3.39E-15
SAAL1	0.392331807	3.25E-15
POLR3C	0.392811436	2.88E-15
ALDOA	0.394089586	2.05E-15
MMP12	0.394141404	3.08E-15
TAF9	0.394235989	1.96E-15
TMPO-AS1	0.394244214	1.96E-15
FTSJ3	0.394272648	1.94E-15
NUP43	0.394291683	1.93E-15
PPIL1	0.394302023	1.93E-15
UNK	0.394499656	1.82E-15
DDX23	0.394595065	1.77E-15
KHDRBS1	0.394857086	1.64E-15
ACLY	0.394898681	1.62E-15
TTLL4	0.395340476	1.42E-15
CERS5	0.395716471	1.26E-15
RELT	0.395740676	1.25E-15
MIR924HG	0.395962841	2.24E-15
PDE7A	0.395968388	1.16E-15
NEDD1	0.396005988	1.15E-15
DHDH	0.396189046	2.15E-15
RCC2	0.396601236	9.36E-16
TLK2	0.397069585	7.88E-16
CDC123	0.397093555	7.81E-16
LOC101929705	0.397094726	1.83E-15
ANAPC5	0.397289542	7.24E-16
FAM24B	0.397623567	1.67E-15
USP1	0.397636633	6.29E-16
AACS	0.398043178	5.27E-16
MTA2	0.398147047	5.02E-16
NASP	0.39834374	4.57E-16
RAD51D	0.398394264	4.46E-16
FAM136A	0.398537377	4.15E-16
REXO5	0.398563697	4.10E-16
SNRPA	0.398748875	3.72E-16
DNA2	0.399300413	2.67E-16
WDR77	0.39956972	2.21E-16
PIGU	0.400713686	5.82E-17
DDX52	0.401063127	1.74E-17
CNOT6	0.401270395	0
CCT7	0.401495287	0
PDCL3	0.40169668	0
KCTD17	0.40169997	0
DDX55	0.402645833	0
NAA40	0.402649593	0
TET1	0.403128753	0
PGS1	0.403602507	0
SMYD5	0.403725175	0
MAPRE1	0.404148875	0
TRIM31	0.404752348	0
GNPDA1	0.405556979	0
SUZ12	0.405979504	0
RPAP3	0.406357144	0
CEP250	0.406687315	0
STK26	0.407036521	0
RBM14	0.407212769	0
HGS	0.407253658	0
DCLRE1C	0.407333087	0
CCDC163	0.407448471	0
TUBD1	0.40840726	0
MYBL1	0.408592672	0
MARS1	0.408703591	0
IARS1	0.409280744	0
MPZL1	0.409433727	0
RBBP7	0.41044022	0
PRELID3B	0.410608008	0
CCT3	0.410659238	0
IKBKE	0.411049803	0
MRPL9	0.411192211	0
CYRIB	0.41172495	0
RPL13P5	0.412009766	0
ANKRD52	0.412763167	0
SSB	0.412943175	0
SFR1	0.413379095	0
NOP58	0.413454294	0
EIF2S2	0.414234015	0
TLCD1	0.4146039	0
ACACA	0.41467957	0
HSF2	0.415125829	0
SLC1A4	0.415429446	0
DNAJC9	0.415751392	0
LPCAT1	0.416121042	0
RAB42	0.416217626	0
PRKCI	0.416250996	0
GGA3	0.41629823	0
BRIP1	0.416456148	0
DDX27	0.416853764	0
RAB35	0.416880553	0
CCDC88A	0.417460291	0
CENPP	0.417707978	0
YEATS2	0.417712443	0
GNL3	0.417833232	0
HNRNPM	0.417848507	0
RASSF3	0.418057889	0
GCN1	0.418573708	0
TMPOP2	0.418855861	3.42E-17
SRSF2	0.419181411	0
SLC26A11	0.4192223	0
TOMM40	0.419292094	0
NME1	0.419332749	0
RPN2	0.419458002	0
CHML	0.419847393	0
PDSS1	0.419911782	0
DCUN1D5	0.420364387	0
GPRIN1	0.42131589	0
NONO	0.42133563	0
C21orf58	0.421595302	0
PPT1	0.421616687	0
SLC36A1	0.421700581	0
KIF24	0.421738885	0
NCL	0.421891163	0
SMARCC1	0.422015712	0
SAP30	0.42217551	0
HSF2BP	0.422347763	0
CCDC34	0.422362333	0
E2F7	0.422764883	0
PKM	0.422901651	0
SMS	0.423312426	0
CCT4	0.423354021	0
MSH6	0.423553534	0
IGSF3	0.423707927	0
R3HDM1	0.423743881	0
CKS1B	0.423857855	0
DKC1	0.424001438	0
MZT1	0.424156301	0
DPH2	0.424256175	0
RRP12	0.424424433	0
CENPN	0.424853538	0
ENO1	0.425201804	0
MAPKAPK5	0.425429751	0
NUDCD1	0.425797522	0
SNRPG	0.426008314	0
LOC101929054	0.426619323	7.68E-18
E2F3	0.426640222	0
SNX7	0.427508771	0
CHORDC1	0.427583735	0
CDC27	0.427834477	0
RNF8	0.42807253	0
SMC4	0.428445	0
CDK16	0.429865088	0
HNRNPU	0.430022771	0
TUBB	0.43058042	0
CCDC43	0.430763952	0
RBM17	0.431681146	0
BRI3BP	0.431985233	0
ILF2	0.432009907	0
TRIM37	0.432935326	0
ANKLE2	0.433389341	0
TRMT6	0.433671808	0
ADSL	0.434165537	0
SRSF1	0.434232746	0
FARSB	0.434482313	0
AATF	0.434594172	0
ESPL1	0.434728355	0
CTSV	0.435295873	0
COIL	0.435376007	0
XRCC3	0.435498206	0
NDE1	0.435536745	0
NEMP1	0.435826027	0
CORO1C	0.435995695	0
SFPQ	0.436156668	0
DENR	0.436185103	0
FLVCR1	0.436242442	0
CSNK1D	0.43643467	0
USP39	0.436613267	0
FTSJ1	0.4372205	0
GPD2	0.437401448	0
MIS18A	0.437766399	0
GRB2	0.438360942	0
CNOT10	0.438362352	0
CPSF3	0.439134552	0
HDAC2	0.439610657	0
MTHFD1L	0.439902288	0
VPS72	0.440308833	0
NPC1	0.440438082	0
DCLRE1B	0.440520566	0
SMC2	0.440659214	0
FBXO45	0.440770603	0
SNRPA1	0.440852147	0
CNOT11	0.440890451	0
PSMD11	0.440988915	0
ZNF93	0.441192423	0
NME6	0.441842425	0
DSTNP2	0.442010918	0
SUMO2	0.442136171	0
SCML2	0.44224239	0
PRKDC	0.44224662	0
U2AF2	0.442318294	0
PPAT	0.442432268	0
UBE2E1	0.442723899	0
CEP78	0.442731419	0
REEP4	0.442796749	0
TPM3	0.442820953	0
FANCA	0.443259693	0
DEPDC1-AS1	0.444014712	2.35E-19
YWHAQ	0.44432611	0
TSEN54	0.445271739	0
ACRV1	0.445435924	1.75E-19
SASS6	0.445525771	0
INTS8	0.446791231	0
CACYBP	0.446913429	0
LRRC1	0.447276735	0
IKBIP	0.447657665	0
TDG	0.44765978	0
ATIC	0.447969037	0
NUP188	0.448040946	0
NABP2	0.448054106	0
ZNF296	0.448490496	0
PIGS	0.448696353	0
PSPH	0.448760742	0
CAD	0.448822312	0
TMEM106C	0.450019152	0
IGF2BP3	0.4503123	6.33E-20
LAPTM4B	0.450342508	0
KMT5A	0.450741064	0
LINC00628	0.451275697	5.16E-20
BEND3	0.451755782	0
ASRGL1	0.452080783	0
MASTL	0.45226455	0
SNX25P1	0.45268402	0
SRP68	0.45271739	0
RFC3	0.45273008	0
SRRT	0.453089626	0
CLIC1	0.453471026	0
PRR19	0.453639754	0
RBBP8	0.454442974	0
LIN9	0.454698416	0
RFC5	0.455910767	0
PSME3	0.456222138	0
POP1	0.457124527	0
LOC100506411	0.457837979	0
BORA	0.458178255	0
WDR4	0.459278747	0
POLA1	0.459985148	0
TRIM28	0.460376419	0
PRKCD	0.460483812	0
POLE2	0.460882367	0
CCNE2	0.46105603	0
MAMSTR	0.461792747	0
PPP1CC	0.462581632	0
UBA2	0.46276916	0
UBE2O	0.463669434	0
TMEM201	0.464633393	0
HNRNPL	0.464635273	0
RAD1	0.4648839	0
PAFAH1B3	0.464899174	0
SLBP	0.464919619	0
TUBAP2	0.465035473	0
KIF2A	0.465243915	0
CWC27	0.465382329	0
GRK6	0.465476328	0
SRSF9	0.465504292	0
CBX3	0.46566409	0
PPHLN1	0.467255726	0
CKAP4	0.467663446	0
HAT1	0.467875414	0
NUP205	0.467979518	0
BRIX1	0.469500889	0
NUDT1	0.470486233	0
CDK2	0.471021791	0
TOPBP1	0.471536435	0
PIMREG	0.472156358	0
SET	0.472275501	0
ATAD2	0.472441174	0
PSMD14	0.473582321	0
PACC1	0.475027553	0
UBE2Z	0.476299123	0
GPR19	0.476845962	0
SF3B4	0.477380815	0
NAP1L1	0.478076642	0
POC1A	0.478385428	0
LIG1	0.478871167	0
C4orf46	0.479412366	0
FANCE	0.479471585	0
RIBC2	0.480118326	8.65E-23
LOC101927572	0.481209155	0
XPO5	0.481423237	0
MMD	0.483506957	0
DONSON	0.484342607	0
TIPIN	0.484368927	0
RCC1	0.484421096	0
MXD3	0.485827319	0
PFKFB4	0.486128116	0
CENPQ	0.486621375	0
SAPCD2	0.487970259	0
FAM104A	0.487975899	0
NUP107	0.488028773	0
LOC100288637	0.488080472	0
TMEM237	0.488128412	0
FAAP24	0.489175324	0
NRM	0.489257103	0
BAK1	0.489306923	0
NUP62	0.491089376	0
MRPS23	0.491948291	0
DDX39A	0.492542129	0
CDK4	0.492734592	0
E2F6	0.492749632	0
C18orf54	0.493017998	0
CSE1L	0.493211401	0
RHNO1	0.493997467	0
RRM1	0.495078219	0
GTPBP4	0.495193837	0
PA2G4	0.496439558	0
SSRP1	0.496479742	0
ACTL6A	0.496897332	0
CDC25B	0.497649793	0
OLA1	0.497828391	0
CKAP5	0.498154802	0
TTF2	0.500318656	0
LINC01224	0.501785714	4.70E-25
CNOT9	0.502587789	0
ANAPC7	0.502630324	0
CSTF2	0.503082928	0
[truncated: 286 more rows]
