# Supplementary material for: Multiomics-based analyses of KPNA2 highlight its multiple potentials in hepatocellular carcinoma
Source: PeerJ. 2021 Sep 21;9:e12197. doi: 10.7717/peerj.12197 (PMC8462373; doi:10.7717/peerj.12197)
Supplement: Supplemental Information 4 [file peerj-09-12197-s004.csv]

Plasma KPNA2(ng/ml) in HCC and normal controls.
Sample	Plasma_KPNA2(ng/ml)	Group
smple1	3.168	HCC
smple2	7.794	HCC
smple3	3.41	HCC
smple4	6.819	HCC
smple5	5.38	HCC
smple6	8.406	HCC
smple7	3.746	HCC
smple8	5.899	HCC
smple9	5.684	HCC
smple10	7.871	HCC
smple11	1.048	HCC
smple12	5.91	HCC
smple13	4.476	HCC
smple14	3.473	HCC
smple15	4.094	HCC
smple16	5.608	HCC
smple17	5.699	HCC
smple18	5.472	HCC
smple19	2.166	HCC
smple20	5.63	HCC
smple21	3.156	HCC
smple22	3.786	HCC
smple23	2.29	HCC
smple24	2.749	HCC
smple25	4.646	HCC
smple26	7.622	HCC
smple27	1.26	HCC
smple28	3.967	HCC
smple29	3.632	HCC
smple30	5.445	HCC
smple31	4.243	HCC
smple32	1.403	HCC
smple33	4.704	HCC
smple34	6.519	HCC
smple35	7.45	HCC
smple36	6.169	HCC
smple37	5.509	HCC
smple38	0.914	HCC
smple39	2.758	HCC
smple40	5.658	HCC
smple41	3.498	HCC
smple42	4.396	HCC
smple43	6.556	HCC
smple44	4.178	HCC
smple45	7.434	HCC
smple46	4.153	HCC
smple47	6.145	HCC
smple48	5.58	HCC
smple49	6.445	HCC
smple50	3.484	HCC
smple51	4.694	HCC
smple52	3.238	Normal
smple53	13.376	Normal
smple54	3.091	Normal
smple55	10.205	Normal
smple56	10.565	Normal
smple57	10.039	Normal
smple58	10.798	Normal
smple59	8.939	Normal
smple60	4.843	Normal
smple61	1.366	Normal
smple62	5.182	Normal
smple63	13.223	Normal
smple64	9.213	Normal
smple65	8.28	Normal
smple66	11.671	Normal
smple67	8.626	Normal
smple68	1.206	Normal
smple69	14.908	Normal
smple70	3.257	Normal
smple71	10.252	Normal
smple72	11.93	Normal
smple73	10.112	Normal
smple74	8.273	Normal
smple75	5.136	Normal
smple76	2.531	Normal
smple77	5.009	Normal
smple78	12.843	Normal
smple79	7.041	Normal
smple80	5.182	Normal
smple81	13.223	Normal
smple82	9.213	Normal
smple83	7.975	Normal
smple84	9.251	Normal
smple85	12.668	Normal
smple86	9.373	Normal
smple87	6.115	Normal
smple88	8.721	Normal
smple89	9.437	Normal
smple90	9.603	Normal
smple91	8.725	Normal
smple92	3.621	Normal
